# Supplementary material for: Molybdenum isotopes unmask slab dehydration and melting beneath the Mariana arc
Source: Nat Commun. 2021 Oct 14;12:6015. doi: 10.1038/s41467-021-26322-8 (PMC8517010; doi:10.1038/s41467-021-26322-8)
Supplement: Supplementary file 3 — Supplementary Data 1 [file 41467_2021_26322_MOESM3_ESM.xlsx]

## Sheet: Volcanic rocks
Locality:	Pagan Northeastern flank											Pagan Southwestern flank								NW Rota-1 Summit					NW Rota-1 Eastern flank										NW Rota-1 East Knoll
Sample no.:	HPD1147R01	HPD1147R04	HPD1147R06	HPD1147R09	HPD1147R11	HPD1147R13	HPD1147R15	HPD1147R16	HPD1147R17	HPD1147R19	HPD1147R23	HPD1148R01	HPD1148R06	HPD1148R08	HPD1148R09	HPD1148R14	HPD1148R17	HPD1148R19	HPD1148R22	HPD480R01	HPD480R09	HPD480R06	HPD481R01	HPD481R06	HPD488R01	HPD488R03	HPD488R05	HPD488R08	HPD488R02	HPD488R11	HPD488R12	HPD488R13	HPD488R07	HPD488R19	HPD951R02	HPD951R06	HPD951R08	HPD951R14
Magma type:	COB1	COB1	COB1	COB1	COB1	COB1	COB2	COB2	COB2	COB2										Porphyritic basalt	Porphyritic basalt				COB	COB	COB	COB	POB	POB	POB	POB
Latitude (N):	18°13.925′	18°13.852′	18°13.794′	18°13.678′	18°13.487′	18°13.461′	18°13.291′	18°13.278′	18°13.262′	18°13.245′	18°13.004′	17°58.593′	17°58.678′	17°59.011′	17°59.03′	17°59.3′	17°59.358′	17°59.413′	17°59.535′	14°35.991'	14°36.077'	14°36.004'	14°36.051'	14°35.451'	14°35.290'	14°35.318'	14°35.325'	14°35.367'	14°35.306'	14°35.453'	14°35.514'	14°35.551'	14°35.325'	14°35.615'	14°37.484'	14°37.455'	14°37.417'	14°37.281'
Longitude (E):	145°52.2′	145°52.063′	145°51.99′	145°51.858′	145°51.599′	145°51.537′	145°51.183′	145°51.143′	145°51.092′	145°51.053′	145°50.367′	145°38.325′	145°38.311′	145°38.298′	145°38.293′	145°38′	145°38.006′	145°37.988′	145°37.974′	144°46.509'	144°46.423'	144°46.435'	144°46.522'	144°46.761'	144°49.609'	144°49.595'	144°49.596'	144°49.581'	144°49.606'	144°49.541'	144°49.466'	144°49.422'	144°49.596'	144°48.085'	144°53.962'	144°53.928'	144°53.879'	144°53.709'
Depth (m b.s.l.):	1992	1893	1812	1697	1765	1711	1702	1654	1597	1538	1505	2331	2262	2151	2121	2200	2148	2073	2016	606	570	645	532	1068	2260	2238	2229	2196	2255	2151	2117	2079	2229	1629	2314	2267	2212	1992
Slab Depth (km)	-124.492	-124.842	-125.034	-125.384	-126.064	-126.223	-127.138	-127.24	-127.371	-127.472	-129.248	-167.11	-167.145	-167.14	-167.154	-168.1	-168.071	-168.124	-168.152	-222.383	-222.898	-222.69	-222.468	-220.234	-209.385	-209.497	-209.509	-209.655	-209.431	-209.988	-210.393	-210.634	-209.509	-215.679	-198.448	-198.509	-198.605	-198.927
Major Elements (wt %)
SiO2	48.89	49.44	49.37	49.31	48.92	48.85	49.16	48.8	49.25	49.03	49.62	47.89	47.89	51.69	52	59.01	51.82	59.53	57.74	51.26	51.11	51.34	51.73	56.83	51.21	50.57	50.74	50.76	51.64	50.83	50.66	50.76	50.97	57	54.07	53.56	53.34	53.93
TiO2	0.4	0.41	0.4	0.57	0.42	0.41	0.56	0.55	0.56	0.55	0.67	0.77	0.77	0.81	0.82	0.8	0.81	0.77	0.82	0.76	0.76	0.77	0.78	0.96	0.8	0.76	0.75	0.75	0.9	0.84	0.85	0.86	0.78	0.8	0.92	0.92	0.92	0.91
Al2O3	13.03	13.16	13.12	16.45	14.4	14.27	14.85	14.62	14.76	14.63	16.57	16.95	16.92	16.28	16.31	16.41	16.26	16.14	16.46	17.21	17.13	20.27	20.33	18.54	16.56	15.85	15.89	15.82	16.75	15.9	15.95	15.78	16.52	17.65	17.19	17.12	17.11	17.2
Fe2O3	9.62	9.75	9.76	10.59	9.88	9.83	10.33	10.26	10.4	10.35	8.84	10.45	10.49	10.28	10.38	8.73	10.29	8.24	9.13	8.47	8.62	7.49	7.55	7.63	9.55	9.59	9.63	9.69	8.92	9.15	9.2	9.23	9.49	7.42	10.62	10.84	10.82	10.64
MnO	0.17	0.17	0.17	0.18	0.17	0.17	0.18	0.18	0.18	0.18	0.14	0.17	0.17	0.18	0.18	0.18	0.18	0.18	0.18	0.14	0.15	0.13	0.13	0.14	0.16	0.17	0.16	0.16	0.16	0.16	0.16	0.16	0.16	0.16	0.18	0.18	0.18	0.18
MgO	10.81	11.1	11.15	8.08	10.45	10.63	10.08	10.25	10.44	10.45	8.15	7.43	7.48	5.4	5.48	2.57	5.34	2.31	2.89	7.7	8.24	4.78	4.72	2.81	7.71	8.81	9.02	8.76	7.75	9.4	9.04	9.29	7.96	3.69	3.35	3.45	3.46	3.38
CaO	14.92	15.02	15.02	12.95	14.58	14.59	12.84	12.72	12.79	12.74	13.29	12.83	12.76	10.37	10.45	6.4	10.25	6	7.06	11.18	11.03	11.4	11.43	8.11	11.31	11.31	11.33	11.39	10.42	11.08	10.96	11.05	11.33	8.1	8.58	8.69	8.67	8.6
Na2O	1.27	1.32	1.28	1.87	1.36	1.35	1.71	1.68	1.73	1.73	2.04	1.81	1.8	2.52	2.51	3.7	2.51	3.8	3.57	2.33	2.28	2.54	2.59	3.59	2.03	1.94	1.91	1.91	2.51	2.17	2.22	2.2	2	3.46	2.81	2.73	2.7	2.82
K2O	0.24	0.25	0.24	0.4	0.23	0.25	0.44	0.43	0.44	0.42	0.71	0.86	0.87	1.26	1.27	1.84	1.26	1.94	1.7	0.61	0.61	0.65	0.66	1.16	0.51	0.47	0.48	0.5	0.54	0.45	0.48	0.45	0.5	1.13	0.75	0.75	0.86	0.76
P2O5	0.06	0.07	0.07	0.09	0.07	0.07	0.1	0.1	0.1	0.1	0.15	0.21	0.21	0.2	0.2	0.21	0.2	0.22	0.21	0.15	0.15	0.16	0.16	0.24	0.14	0.14	0.14	0.13	0.16	0.14	0.14	0.14	0.14	0.21	0.16	0.16	0.16	0.16
Total	99.41	100.68	100.59	100.48	100.47	100.42	100.23	99.58	100.64	100.18	100.18	99.38	99.36	98.99	99.59	99.85	98.93	99.11	99.75	99.83	100.07	99.51	100.06	100.01	99.98	99.59	100.06	99.87	99.76	100.12	99.66	99.92	99.87	99.62	98.62	98.39	98.21	98.57
Trace elements (ppm) by XRF
Ba	83.7	81.8	96.6	118.9	77.6	94.8	119.9	120.7	127.1	119.8	159.4	128.7	130.6	186.2	199.7	341.5	189.1	372.9	324	116.5	130.8	119.8		201.6	109.3	92.1	119	102.4	89.2	83	82.7	102.5	98.1	203.6	167.1	154.7	163.4	157.4
Ni	63.8	65.5	62.4	45.1	72.2	75	109.5	119.8	115.7	117.2	78.7	46.7	48.6	19.7	19.2		18.2			92.2	120.4	41.7		6.7	69.1	99.6	104.8	101.2	101.8	142.4	135	131.8	75.4	16.2			6.2	5.5
Cu	71.9	71.5	68.9	110.2	73.8	72.1	97.8	107	91.7	97.2	151.4	113.7	120.2	135.6	130.1	66.6	130.4	59.6	78.4	85.5	88.5	89.4		56.4	75.2	83.4	85.6	77	58.2	71.7	76.4	73.1	78.4	55.7	94.9	107.6	106.5	101.1
Zn	60.3	60	60.5	73.6	62.3	61	72.7	71.5	72.8	72.7	71.5	71.7	72.4	85.5	83.3	80.2	83.3	80.9	78.8	62.8	65.5	61.7		73.7	72.8	72.4	72.4	71.9	72.9	71.3	75.8	72.1	71.5	68.2	87.3	86.3	87.1	84.5
Pb	2.3		2.1			2.6	2.7	1.9	2.3	3	3.2	3.3	2.4	4	2.9	5.5	3.7	6.7	5.6	1.6				2.9	1.9									2.1	2.3	2.6		2.7
Th				0.7							0.9	0.8		1.5		1.3	1.1	3	1.5		2.1	1.2		2.6	0.9	0.7	0.7	0.6		0.9		1.1	0.9	1.8	1.2	0.6	1.2	0.9
Rb	3.9	4.1	4	6.6	4.4	4.7	6.9	7.5	7.3	7.5	12	15.3	16.3	24.5	23.4	36	23.9	38	32.9	11.3	11.6	11.8		21.9	8.6	7.9	8.1	8	8.3	6.8	7.4	7.1	8.1	22.5	12.8	12	14.3	12.2
Sr	258.2	260.2	256.6	331.7	280.9	277	326.3	322.7	322.6	319.9	372.7	422.1	420.7	348.2	350.1	316	347.2	307.5	322.9	320.8	322.6	377.1		364.2	353.5	345.8	347.9	344.2	311.1	288.9	298.6	301	350.6	405.3	324.4	322.7	324.5	326.8
Y	9.3	9.2	9.3	12.7	9.7	9.6	12.5	12.6	13.1	12.5	14.3	16.1	15.4	20.8	20.9	31.6	21.4	33.8	31.2	17	16.4	16.4		25.7	15.6	14.6	14.4	14.5	17.5	16.9	17.4	16.8	14.5	24.8	19.9	21.2	20.8	21.1
Zr	17	17	17.1	27.2	17.9	17.6	28.5	28.5	29	29.5	42.3	43.3	43.8	79.2	80.1	145.8	81.2	156.2	134.6	54	53.3	55.7		99.5	43.8	41.6	40.6	40.1	62.8	52.6	53.8	53.6	42.8	89.7	67.2	65.3	64.7	66.8
Nb								0.7	0.5	0.6	1	1	0.9	1.6	1.6	2.8	1.6	3	2.5	2.1	1.8	1.9		3.6	1.5	1.2	1.4	1.1	3.3	2.3	2.4	2.6	1.3	2.7	1.9	1.8	1.9	2.1
Trace elements (ppm) by ICP-MS
V	228.8	246.8	229.3	300.5	245.9	235.4	268.4	255.2	280.8	263	275.4	345	330.1	291.1	286	158.7	271.6	137	181.9									296.6	274.9		278.5	277.7		198	284.9	302.5	325.6	334.5
Cr	436.61	442.65	399.78	155.47	386.61	409.28	341.92	311.73	460.38	342.04	294.81	86.13	102.84	36.51	35.01	1.33	34.46	1.19	3.56									330.65	230.79		384.72	404.55		47.98	2.24	8.3	2.09	3.17
Ni	70.2	68.6	66.4	51.3	80.5	84.2	112.2	132.4	149.6	121.6	96	50.9	58.7	24.3	23.9	4.3	23.1	3.9	6.1									96.2	107		132.5	148		21	7.57	8.02	8.26	5.03
Rb	3.11	3.19	3.15	5.45	2.99	2.94	6.13	6.13	6.18	6.09	13.92	15.49	15.14	27.53	25.17	38.97	24.86	41.26	34.43	11.09	11.3	11.49	12.31	21.33	8.52	7.73	8.29	7.55	8.04	6.77	7.13	6.6	8.23	22.6	11.44	11.48	13.03	11.55
Sr	251	254	262	332	275	266	308	310	305	318	336	406	408	329	336	303	368	307	328	309	311	379	369	341	348	330	368	352	322	322	303	305	325	381	325	340	327	335
Y	10.2	9.9	10.2	14.4	11.4	10.6	15.2	15.1	13.9	13.8	15	16.8	17.5	22.6	22.9	36.2	25.3	37.8	34	18	20.3	19.9	19.4	31.2	18.1	16.2	18.3	16.6	21.1	20.8	19.8	19	17	28.3	23.7	23.7	23.6	24.5
Zr	17.4	17.4	16.8	26.2	16.7	17.3	29.6	28.7	29.6	29.1	42.3	43.9	44.5	81.8	85.9	155.1	83.3	166.4	138.4	57.7	54.2	61.9	65.1	104.6	47.9	43.8	44.9	41.1	66.6	61.4	56.5	56.2	44.9	94	70.4	64.6	67.5	70
Nb	0.23	0.23	0.23	0.38	0.21	0.2	0.43	0.43	0.46	0.46	1.09	1.22	1.09	1.78	1.71	2.85	1.69	3.21	2.79	1.89	1.98	2.04	1.97	3.71	1.38	1.2	1.23	1.3	3.66	2.84	2.71	2.58	1.39	3.18	2.3	2.27	2.18	2.17
Cs	0.14	0.16	0.16	0.24	0.15	0.15	0.27	0.27	0.26	0.26	0.54	0.47	0.44	0.75	0.69	1.06	0.73	1.13	0.97	0.22	0.25	0.25	0.23	0.47	0.24	0.18	0.2	0.16	0.16	0.15	0.15	0.12	0.15	0.39	0.29	0.3	0.29	0.3
Ba	70.5	73.5	72	113.6	70.4	70.8	112.5	114.2	109	113.8	158.3	131.2	131.5	201.2	204.9	356.3	212.8	371.9	317.7	120.3	134	141	141.8	241.5	95.1	94.7	100.7	96	102.7	88.9	86.7	84.2	97.7	210	171.7	161	163.7	166.4
La	1.4	1.4	1.4	2.58	1.45	1.49	3.37	3.17	3.29	3.29	5.86	7.46	6.95	8.66	8.54	11.99	8.34	12.52	11.59	6.61	6.98	7.44	7.03	12.53	5.73	5.58	6.07	5.31	5.87	5.34	4.86	4.83	6.27	11.94	6.01	5.87	5.88	6.38
Ce	3.66	3.71	3.68	6.4	3.73	3.89	7.55	7.29	7.66	7.66	12.63	15.3	15.08	18.65	18.51	25.92	18.89	27.55	25.41	14.43	15.07	15.42	14.96	26.33	13.06	12.44	13.82	11.71	13.45	13.04	11.49	11.38	13.68	25.22	13.88	13.13	13.73	14.53
Pr	0.55	0.56	0.55	0.88	0.56	0.56	1.03	1.01	1.06	1.05	1.65	2.08	2.08	2.63	2.55	3.65	2.52	3.76	3.35	1.97	2.09	2.07	2.05	3.5	1.78	1.74	1.88	1.59	1.75	1.7	1.54	1.52	1.74	3.43	1.9	1.86	1.86	1.98
Nd	2.93	3.03	3.05	4.82	3.05	3.04	5.39	5.39	5.41	5.3	8.24	9.83	10.15	12.41	11.83	17.08	12.23	17.3	16.02	9.74	9.83	9.76	10.23	16.67	9.02	8.78	9.15	7.78	8.36	9.14	7.6	7.73	8.85	15.6	9.47	9.23	9.48	9.76
Sm	1.06	1.1	1.15	1.56	1.08	1.15	1.7	1.61	1.66	1.6	2.28	2.64	2.82	3.44	3.35	4.62	3.44	4.7	4.31	2.53	2.72	2.69	2.51	4.42	2.35	2.3	2.55	2.15	2.48	2.68	2.26	2.17	2.46	4.21	2.64	2.72	2.63	2.88
Eu	0.44	0.45	0.46	0.63	0.46	0.47	0.69	0.63	0.63	0.59	0.82	1	1.02	1.1	1.07	1.31	1.1	1.29	1.25	0.91	0.93	0.96	0.91	1.33	0.84	0.82	0.91	0.77	0.95	0.93	0.85	0.88	0.91	1.36	0.95	0.97	0.96	0.98
Gd	1.49	1.51	1.46	1.88	1.43	1.53	2.13	1.93	2.1	1.97	2.52	3.1	3.19	3.8	3.95	5.38	3.8	5.51	4.75	2.97	3.04	3.14	2.87	4.58	2.63	2.55	2.92	2.45	2.89	3.04	2.8	2.56	2.81	4.35	3.26	3.29	3.22	3.48
Tb	0.25	0.25	0.25	0.35	0.25	0.26	0.35	0.34	0.34	0.34	0.44	0.48	0.51	0.64	0.63	0.89	0.67	0.92	0.82	0.5	0.51	0.49	0.48	0.79	0.46	0.44	0.48	0.41	0.49	0.53	0.47	0.45	0.47	0.72	0.55	0.57	0.57	0.6
Dy	1.62	1.59	1.68	2.18	1.57	1.67	2.25	2.16	2.2	2.15	2.64	2.92	2.99	3.87	3.85	5.49	3.99	5.68	5.26	3.12	3.15	3.05	3.05	4.66	2.77	2.74	2.79	2.52	3.12	3.24	3.01	2.89	2.76	4.47	3.69	3.61	3.74	3.91
Ho	0.36	0.36	0.35	0.46	0.35	0.36	0.47	0.46	0.47	0.47	0.55	0.6	0.62	0.81	0.84	1.22	0.85	1.27	1.18	0.66	0.67	0.64	0.63	1.01	0.61	0.57	0.59	0.54	0.7	0.72	0.66	0.65	0.57	0.95	0.8	0.79	0.76	0.82
Er	1.05	1.06	1.01	1.38	1.05	1.05	1.42	1.34	1.4	1.4	1.64	1.69	1.74	2.48	2.37	3.56	2.52	3.73	3.3	1.84	1.99	1.92	1.75	3.02	1.76	1.65	1.77	1.63	1.94	2.15	1.98	1.85	1.68	2.75	2.29	2.33	2.29	2.38
Tm	0.15	0.16	0.15	0.2	0.15	0.16	0.2	0.2	0.2	0.2	0.24	0.24	0.27	0.38	0.36	0.56	0.36	0.57	0.51	0.28	0.28	0.27	0.25	0.43	0.27	0.25	0.27	0.25	0.31	0.33	0.28	0.28	0.27	0.41	0.37	0.36	0.36	0.38
Yb	1.06	1	1.01	1.38	0.98	1.02	1.36	1.4	1.33	1.34	1.56	1.51	1.63	2.34	2.28	3.59	2.4	3.71	3.34	1.79	2	1.9	1.79	3.02	1.68	1.56	1.69	1.56	1.94	2.02	1.85	1.8	1.63	2.85	2.32	2.24	2.34	2.31
Lu	0.15	0.15	0.16	0.21	0.16	0.16	0.21	0.2	0.21	0.2	0.24	0.22	0.25	0.36	0.35	0.55	0.39	0.58	0.5	0.27	0.29	0.28	0.28	0.44	0.25	0.25	0.24	0.24	0.3	0.33	0.29	0.27	0.24	0.44	0.35	0.34	0.34	0.37
Hf	0.54	0.54	0.54	0.79	0.52	0.52	0.86	0.8	0.83	0.81	1.13	1.07	1.23	2.2	2.16	3.96	2.35	4.07	3.52	1.79	1.57	1.5	1.44	2.77	1.19	1.2	1.22	1.09	1.55	1.48	1.34	1.34	1.17	2.45	1.83	1.8	1.79	1.86
Ta	0.02	0.033	0.019	0.035	0.014	0.011	0.035	0.035	0.038	0.038	0.064	0.066	0.074	0.121	0.12	0.202	0.131	0.213	0.176	0.14	0.177	0.176	0.146	0.278	0.124	0.118	0.132	0.081	0.182	0.227	0.139	0.141	0.132	0.179	0.163	0.151	0.149	0.168
Pb	1.09	1.1	1.08	1.56	1.05	1.07	1.7	1.69	1.78	1.8	2.19	1.99	2.13	3.22	3.17	5.11	3.3	5.36	4.7	1.51	1.86	1.75	1.54	2.9	1.37	1.27	1.25	1.39	1.39	1.42	1.33	1.13	1.28	2.73	2.1	2.04	2.01	2.12
Th	0.108	0.102	0.099	0.208	0.116	0.114	0.303	0.295	0.293	0.305	0.603	0.566	0.625	1.057	1.055	1.818	1.135	1.888	1.677	0.763	0.929	0.871	0.919	1.778	0.594	0.532	0.534	0.576	0.577	0.475	0.47	0.467	0.596	1.609	0.726	0.669	0.65	0.751
U	0.067	0.062	0.06	0.12	0.065	0.075	0.148	0.15	0.16	0.167	0.25	0.265	0.308	0.529	0.519	0.861	0.539	0.901	0.776	0.296	0.353	0.368	0.314	0.624	0.237	0.217	0.246	0.211	0.21	0.277	0.208	0.164	0.229	0.542	0.344	0.318	0.315	0.358
Mo	0.306301	0.309298	0.312437	0.445662	0.303745	0.314323	0.49207	0.484882	0.492392	0.49161	0.589604	0.415815	0.447483	0.992807	0.995767	1.76341	0.992816	1.88627	1.63037	0.416466	0.408312	0.437481	0.445238	0.750001	0.318488	0.31035	0.297034	0.295106	0.445442	0.353185	0.371733	0.356336	0.311207	0.652795	1.08341	1.05556	1.04721	1.07335
Mo*																		1.85298
Isotopes
87Sr/86Sr	0.703453	0.703455		0.703473	0.703476	0.70348	0.703475	0.703476	0.703479	0.703477	0.703435	0.703349		0.703482		0.70344						0.703255	0.703234	0.703244	0.703151	0.703168			0.703111		0.703072	0.703064	0.703152	0.703235
143Nd/144Nd	0.513059	0.513055		0.513042	0.513044	0.513034	0.513033	0.513027	0.513036	0.51303	0.512983	0.512984		0.513005		0.51303						0.512979	0.513002	0.512989	0.512987	0.513018			0.513019		0.513015	0.513016	0.512985	0.512978
206Pb/204Pb	18.8754	18.8712		18.8596	18.8615	18.8642	18.896	18.8982	18.8968	18.8927	18.8283	18.8875		18.833		18.8249						18.806	18.8077	18.8088	18.8211	18.8232			18.6674		18.6786	18.673	18.8213	18.8377
207Pb/204Pb	15.5661	15.5635		15.5718	15.5679	15.5703	15.5737	15.5735	15.5714	15.5683	15.5683	15.5718		15.5714		15.5716						15.5506	15.5516	15.5518	15.5471	15.5475			15.5265		15.5326	15.5264	15.549	15.5498
208Pb/204Pb	38.423	38.414		38.435	38.417	38.424	38.461	38.466	38.464	38.453	38.429	38.467		38.433		38.429						38.405	38.407	38.414	38.399	38.398			38.267		38.286	38.268	38.403	38.429
△8/4	-2.43586	-2.82808		0.67436	-1.35535	-0.98178	-1.1264	-0.89238	-0.92312	-1.52743	3.85853	0.50125		3.6903		4.26959						4.1546	4.14907	4.71608	1.72901	1.37512			7.11134		7.65726	6.5343	2.10483	2.72207
176Hf/177Hf	0.283225	0.283212		0.283219	0.283209	0.283198	0.283208	0.283206	0.283198	0.283202	0.28319	0.283158													0.283171	0.283183			0.28319		0.283184	0.283172	0.283181
δ98/95Mo	0.141841	0.113597	0.192951	0.0668882	0.177336	0.13525	-0.0392568	-0.0125919	-0.0306832	0.00578983	-0.0499345	-0.307452	-0.264061	-0.0333903	-0.122912	-0.0363716	-0.0625602	-0.0175149	-0.0291702	-0.0820752	-0.160861	-0.133532	0.0169372	-0.118804	-0.165703	-0.0443232	-0.146391	-0.180989	-0.125162	-0.130135	-0.202473	-0.159565	-0.102925	-0.128102	-0.0699179	-0.0384245	-0.0480841	-0.13944
2s	0.047953	0.0425482	0.040602	0.0355775	0.0348405	0.0314079	0.0373403	0.0277503	0.0422829	0.0352569	0.0475968	0.0348477	0.0421212	0.0410468	0.0473029	0.0388946	0.0310624	0.0433209	0.0384296	0.0663264	0.0476543	0.0822455	0.162035	0.0812821	0.0646184	0.0949694	0.0469631	0.0557133	0.0370933	0.0565236	0.0477851	0.047446	0.0596504	0.0585198	0.0294423	0.0227198	0.0235343	0.0284079
δ98/95Mo*						0.200906												-0.0448928
2s						0.0592197												0.0520679
* Replicate analysis on separate dissolution of the sample powder.

## Sheet: Serpentinite mud
Seamount	Asùt Tesoru	Asùt Tesoru	Asùt Tesoru	Asùt Tesoru	Asùt Tesoru
Expedition	366	366	366	366	366
Summit/Flank	Summit	Summit	Summit	Summit	Summit
Fluid pH (nearest)	12.47	12.44	12.46	11.76	11.76
Site	U1496	U1496	U1496	U1496	U1496
Hole	A	A	B	C	C
Core	3	6	6	12	13
Type	F	F	F	G	G
Section	5	3	1	4	2
Top offset (cm)	50	32	137	28	60
Bot offset (cm)	56	34	152	34	62
Depth (m)	11.614	23.573	22.07	101.77	104
Trace elements (ppm)
Li	1.77	1.97	1.01	3.34	1.31
Be	0.0161	0.0166	0.0136	0.0183	0.0353
P	19.6	35.4	22.4	35.3	20.5
Sc	5.91	6.18	5.26	5.93	6.24
Ti	86.6	207	69.9	199	78.7
V	32.1	23.6	25.3	22.5	20.1
Cr	4720	2200	1770	2190	2290
Mn	774	738	678	829	690
Co	95.8	94.8	95.2	94.5	91.7
Ni	1940	1960	2010	2100	1890
Cu	5.94	4.37	3.48	39.1	4.31
Zn	49.9	33.7	30.6	45.8	42.9
Ga	0.828	0.746	0.469	0.715	0.588
Rb	0.401	0.43	0.323	0.446	0.49
Sr	13.6	10.5	13.2	16.6	8.05
Y	0.375	0.75	0.316	0.475	0.343
Zr	1.56	2.68	1.1	3.21	1.17
Nb	0.0872	0.256	0.0705	1.24	0.0841
Sn	0.0709	0.208	0.0469	0.152	0.081
Sb	0.00981	0.0113	0.012	0.0813	0.0141
Cs	0.0364	0.0389	0.0301	0.105	0.0339
Ba	0.678	0.899	0.678	4.09	5.35
La	0.139	0.304	0.103	0.5	0.128
Ce	0.262	0.645	0.204	1.01	0.246
Pr	0.0431	0.101	0.0335	0.13	0.0397
Nd	0.19	0.461	0.151	0.539	0.179
Sm	0.0467	0.117	0.0398	0.113	0.0462
Eu	0.0185	0.0332	0.012	0.0314	0.0134
Gd	0.0534	0.121	0.0436	0.108	0.0474
Tb	0.00918	0.02	0.00771	0.0159	0.00858
Dy	0.0619	0.123	0.0485	0.0872	0.0538
Ho	0.0135	0.026	0.0108	0.017	0.0115
Er	0.0405	0.0746	0.0316	0.0461	0.035
Tm	0.00628	0.0111	0.00525	0.00674	0.00583
Yb	0.0438	0.0723	0.0378	0.0467	0.0404
Lu	0.00764	0.0119	0.00648	0.00772	0.00722
Hf	0.0424	0.0661	0.0289	0.0819	0.0317
Ta	0.0053	0.0167	0.00412	0.028	0.00461
Pb	0.0768	0.165	0.0464	0.253	2.19
Th	0.0168	0.0345	0.0176	0.0532	0.0182
U	0.00607	0.0122	0.0087	0.0174	0.00602
Mo	0.148822	1.2957	0.0950345	0.183992	0.101183
Isotopes
δ98/95Mo	0.191152	0.237084	0.467591	0.51539	0.468356
2s	0.0498607	0.0330746	0.111463	0.11	0.120166
